# Supplementary material for: Cancer Wars: Revenge of the AMPs (Antimicrobial Peptides), a New Strategy against Colorectal Cancer
Source: Toxins (Basel). 2023 Jul 14;15(7):459. doi: 10.3390/toxins15070459 (PMC10467133; doi:10.3390/toxins15070459)
Supplement: Supplementary file 1 [file toxins-15-00459-s001.zip]

Archive with 1 entries (1 files):
- toxins-2476136-supplementary.pdf
